# Supplementary material for: Deep learning and predictive modelling for generating normalised muscle function parameters from signal images of mandibular electromyography
Source: Med Biol Eng Comput. 2024 Feb 20;62(6):1763–79. doi: 10.1007/s11517-024-03047-6 (PMC11076382; doi:10.1007/s11517-024-03047-6)
Supplement: Supplementary file 2 — Supplementary file2 - codes_Augmenting_signals (IPYNB 8760 KB) [file 11517_2024_3047_MOESM2_ESM.ipynb]

# %% [markdown]
### Module imports

# %% [code]
import tsfel
import os
from os import listdir
import pandas as pd
from sklearn.preprocessing import StandardScaler
from sklearn.impute import SimpleImputer
import numpy as np
import matplotlib.pyplot as plt
import random

# Imports for data augmentation
import sdv
from sdv.evaluation.single_table import evaluate_quality
from sdv.evaluation.single_table import run_diagnostic
from sdv.single_table import CTGANSynthesizer
from sdv.single_table import TVAESynthesizer
from sdv.metadata import SingleTableMetadata

# %% [code]
# Setting global folder name (based on scenario - MMO, MAP, MLE and Chewing)
MAIN_PATH = "mmo"

# %% [markdown]
#### Reading csv signals

# %% [code]
# Function to retrieve all '.jpg' images from specified folder
def get_all_signal_names(path="{}_emg".format(MAIN_PATH)):
    directories = sorted(listdir(path=path))
    directory_tuples = sorted(
        [(int(directory.split("_")[1]), directory.split("_")[0]) for directory in directories])
    directories = ["_".join([directory_tuple[1], str(directory_tuple[0])])
                   for directory_tuple in directory_tuples]

    files = []
    for directory in directories:
        signals = [(path + "/" + directory + "/" + each)
                   for each in listdir(path + "/" + directory) if ".csv" in each]
        files += signals
    return files


# %% [code]
# TA-R file names
ta_r_file_names = get_all_signal_names()[0::6]
# TA-L file names
ta_l_file_names = get_all_signal_names()[1::6]
# MM-R file names
mm_r_file_names = get_all_signal_names()[2::6]
# MM-L file names
mm_l_file_names = get_all_signal_names()[3::6]
# DA-R file names
da_r_file_names = get_all_signal_names()[4::6]
# DA-L file names
da_l_file_names = get_all_signal_names()[5::6]


# %% [code]
# Storing signals into lists
ta_r_signals = [pd.read_csv(file_name).values for file_name in ta_r_file_names]
ta_l_signals = [pd.read_csv(file_name).values for file_name in ta_l_file_names]
mm_r_signals = [pd.read_csv(file_name).values for file_name in mm_r_file_names]
mm_l_signals = [pd.read_csv(file_name).values for file_name in mm_l_file_names]
da_r_signals = [pd.read_csv(file_name).values for file_name in da_r_file_names]
da_l_signals = [pd.read_csv(file_name).values for file_name in da_l_file_names]


# %% [markdown]
### Normalizing the signals

# %% [code]
# Function to normalize a signal to within the range [0, 1]
def normalize(signal):
    maximum = np.max(signal)
    minimum = np.min(signal)

    if (maximum - minimum) > 0:
        normalized = [((point - minimum)/(maximum - minimum))
                      for point in signal]
        return np.array(normalized)
    return signal


# %% [code]
# Reshape each signal to be a 1D vector (TA-R)
ta_r_signals = [each.reshape((each.shape[0], )) for each in ta_r_signals]
# Normalize each signal (TA-R)
ta_r_signals_scaled = [normalize(each) for each in ta_r_signals]

# Reshape each signal to be a 1D vector (TA-L)
ta_l_signals = [each.reshape((each.shape[0], )) for each in ta_l_signals]
# Normalize each signal (TA-L)
ta_l_signals_scaled = [normalize(each) for each in ta_l_signals]

# Reshape each signal to be a 1D vector (MM-R)
mm_r_signals = [each.reshape((each.shape[0], )) for each in mm_r_signals]
# Normalize each signal (MM-R)
mm_r_signals_scaled = [normalize(each) for each in mm_r_signals]

# Reshape each signal to be a 1D vector (MM-L)
mm_l_signals = [each.reshape((each.shape[0], )) for each in mm_l_signals]
# Normalize each signal (MM-L)
mm_l_signals_scaled = [normalize(each) for each in mm_l_signals]

# Reshape each signal to be a 1D vector (DA-R)
da_r_signals = [each.reshape((each.shape[0], )) for each in da_r_signals]
# Normalize each signal (DA-R)
da_r_signals_scaled = [normalize(each) for each in da_r_signals]

# Reshape each signal to be a 1D vector (DA-L)
da_l_signals = [each.reshape((each.shape[0], )) for each in da_l_signals]
# Normalize each signal (DA-L)
da_l_signals_scaled = [normalize(each) for each in da_l_signals]


# %% [markdown]
### Plotting a few ta-r signals

# %% [code]
for signal in ta_r_signals[:3]:
    plt.figure(figsize=(15,2))
    plt.plot(range(len(signal)), signal)
    plt.show()


# %% [markdown]
### Plotting a few ta-r signals (normalized)

# %% [code]
for signal in ta_r_signals_scaled[:3]:
    plt.figure(figsize=(15,2))
    plt.plot(range(len(signal)), signal)
    plt.show()


# %% [markdown]
### Extract features (all time domain and frequency domain features)

# %% [code]
# Function to remove features with 0 variance (constant value features)
def get_const_value_features_to_drop(df):
    return [e for e in df.columns if df[e].nunique() == 1]


# %% [code]
all_features_dict = tsfel.get_features_by_domain()

# Extracted features for TA-R EMG
features_ta_r = tsfel.time_series_features_extractor(
    all_features_dict, ta_r_signals_scaled)

# Extracted features for TA-L EMG
features_ta_l = tsfel.time_series_features_extractor(
    all_features_dict, ta_l_signals_scaled)

# Extracted features for MM-R EMG
features_mm_r = tsfel.time_series_features_extractor(
    all_features_dict, mm_r_signals_scaled)

# Extracted features for MM-L EMG
features_mm_l = tsfel.time_series_features_extractor(
    all_features_dict, mm_l_signals_scaled)

# Extracted features for DA-R EMG
features_da_r = tsfel.time_series_features_extractor(
    all_features_dict, da_r_signals_scaled)

# Extracted features for DA-L EMG
features_da_l = tsfel.time_series_features_extractor(
    all_features_dict, da_l_signals_scaled)


# %% [markdown]
#### Imputation and removal of features with zero variance

# %% [code]
def impute_and_remove_zero_var(features_ta_r):
    # Performing imputation to replace any NaN value in the dataset with the median of the feature
    imputer = SimpleImputer(strategy="median")
    features_ta_r_imputed = imputer.fit_transform(features_ta_r)
    features_ta_r_imputed_df = pd.DataFrame(features_ta_r_imputed, columns=features_ta_r.columns)

    # Remove zero variance features
    columns_to_remove = get_const_value_features_to_drop(features_ta_r_imputed_df)
    features_ta_r_imputed_df.drop(columns=columns_to_remove, inplace=True)

    return features_ta_r_imputed_df

# Getting data for all six muscles
features_ta_r_imputed_df = impute_and_remove_zero_var(features_ta_r)
features_ta_l_imputed_df = impute_and_remove_zero_var(features_ta_l)
features_mm_r_imputed_df = impute_and_remove_zero_var(features_mm_r)
features_mm_l_imputed_df = impute_and_remove_zero_var(features_mm_l)
features_da_r_imputed_df = impute_and_remove_zero_var(features_da_r)
features_da_l_imputed_df = impute_and_remove_zero_var(features_da_l)


# %% [markdown]
### Augmenting the dataset of extracted features

In this section, a TVAE and a CTGAN are tuned to obtain the best quality synthetic data

# %% [code]
def tune_tvae(features_ta_r_imputed_df, metadata):
    # Tuning a variational autoencoder
    tvae_scores = []
    embedding_dims = [128, 256]
    compress_dims = [128, 256]
    decompress_dims = [128, 256]

    for embedding_dim in embedding_dims:
        for compress_dim in compress_dims:
            for decompress_dim in decompress_dims:
                # Creating a Variational Autoencoder synthesizer
                tvae_synthesizer = TVAESynthesizer(metadata,
                                                embedding_dim=embedding_dim,
                                                compress_dims=(compress_dim,compress_dim),
                                                decompress_dims=(decompress_dim,decompress_dim),
                                                epochs=500)
                
                # Fitting the model
                tvae_synthesizer.fit(features_ta_r_imputed_df)
                
                # Generating synthetic data
                synthetic_data = tvae_synthesizer.sample(num_rows=200)

                # Evaluating synthetic data
                quality_report = evaluate_quality(
                    features_ta_r_imputed_df,
                    synthetic_data,
                    metadata,
                    verbose=False
                )

                tvae_scores.append((quality_report.get_score(), tvae_synthesizer))

    return tvae_scores

def tune_ctgan(features_ta_r_imputed_df, metadata):
    # Tuning a ctgan
    ctgan_scores = []
    embedding_dims = [256, 512]
    generator_dims = [256, 512]
    discriminator_dims = [128, 256]

    for embedding_dim in embedding_dims:
        for generator_dim in generator_dims:
            for discriminator_dim in discriminator_dims:
                # Creating a ctgan synthesizer
                ctgan_synthesizer = CTGANSynthesizer(metadata,
                                                    embedding_dim=embedding_dim,
                                                    generator_dim=(generator_dim,generator_dim),
                                                    discriminator_dim=(discriminator_dim,discriminator_dim),
                                                    epochs=500)
                
                # Fitting the model
                ctgan_synthesizer.fit(features_ta_r_imputed_df)
                
                # Generating synthetic data
                synthetic_data = ctgan_synthesizer.sample(num_rows=200)

                # Evaluating synthetic data
                quality_report = evaluate_quality(
                    features_ta_r_imputed_df,
                    synthetic_data,
                    metadata,
                    verbose=False
                )

                ctgan_scores.append((quality_report.get_score(), ctgan_synthesizer))

    return ctgan_scores

def run_augmentation_pipeline(features_ta_r_imputed_df):

    # Creating metadata object to get metadata about the original dataset of extracted features
    metadata = SingleTableMetadata()
    metadata.detect_from_dataframe(data=features_ta_r_imputed_df)

    # Get tvae and ctgan tuning results
    tvae_scores = tune_tvae(features_ta_r_imputed_df, metadata)
    ctgan_scores = tune_ctgan(features_ta_r_imputed_df, metadata)

    # Return scores
    return tvae_scores, ctgan_scores
    

# %% [code]
# Tune and obtain scores for ta-r
tvae_scores_ta_r, ctgan_scores_ta_r = run_augmentation_pipeline(features_ta_r_imputed_df)

# %% [code]
# Tune and obtain scores for ta-l
tvae_scores_ta_l, ctgan_scores_ta_l = run_augmentation_pipeline(features_ta_l_imputed_df)

# %% [code]
# Tune and obtain scores for mm-r
tvae_scores_mm_r, ctgan_scores_mm_r = run_augmentation_pipeline(features_mm_r_imputed_df)

# %% [code]
# Tune and obtain scores for mm-l
tvae_scores_mm_l, ctgan_scores_mm_l = run_augmentation_pipeline(features_mm_l_imputed_df)

# %% [code]
# Tune and obtain scores for da-r
tvae_scores_da_r, ctgan_scores_da_r = run_augmentation_pipeline(features_da_r_imputed_df)

# %% [code]
# Tune and obtain scores for da-l
tvae_scores_da_l, ctgan_scores_da_l = run_augmentation_pipeline(features_da_l_imputed_df)

# %% [markdown]
#### Visualizing the tuning results

# %% [code]
# Creating a dataframe of tuning results for all
results = pd.DataFrame({
    "TVAE-TA-R": sorted([each[0] for each in tvae_scores_ta_r], reverse=True),
    "CTGAN-TA-R": sorted([each[0] for each in ctgan_scores_ta_r], reverse=True),
    "TVAE-TA-L": sorted([each[0] for each in tvae_scores_ta_l], reverse=True),
    "CTGAN-TA-L": sorted([each[0] for each in ctgan_scores_ta_l], reverse=True),
    "TVAE-MM-R": sorted([each[0] for each in tvae_scores_mm_r], reverse=True),
    "CTGAN-MM-R": sorted([each[0] for each in ctgan_scores_mm_r], reverse=True),
    "TVAE-MM-L": sorted([each[0] for each in tvae_scores_mm_l], reverse=True),
    "CTGAN-MM-L": sorted([each[0] for each in ctgan_scores_mm_l], reverse=True),
    "TVAE-DA-R": sorted([each[0] for each in tvae_scores_da_r], reverse=True),
    "CTGAN-DA-R": sorted([each[0] for each in ctgan_scores_da_r], reverse=True),
    "TVAE-DA-L": sorted([each[0] for each in tvae_scores_da_l], reverse=True),
    "CTGAN-DA-L": sorted([each[0] for each in ctgan_scores_da_l], reverse=True),
})
results

# %% [markdown]
#### Save best tvae and ctgan models for each muscle

# %% [code]
# obtaining the best models for each of the six muscles
best_tvae_ta_r = sorted(tvae_scores_ta_r, reverse=True)[0]
best_ctgan_ta_r = sorted(ctgan_scores_ta_r, reverse=True)[0]

best_tvae_ta_l = sorted(tvae_scores_ta_l, reverse=True)[0]
best_ctgan_ta_l = sorted(ctgan_scores_ta_l, reverse=True)[0]

best_tvae_mm_r = sorted(tvae_scores_mm_r, reverse=True)[0]
best_ctgan_mm_r = sorted(ctgan_scores_mm_r, reverse=True)[0]

best_tvae_mm_l = sorted(tvae_scores_mm_l, reverse=True)[0]
best_ctgan_mm_l = sorted(ctgan_scores_mm_l, reverse=True)[0]

best_tvae_da_r = sorted(tvae_scores_da_r, reverse=True)[0]
best_ctgan_da_r = sorted(ctgan_scores_da_r, reverse=True)[0]

best_tvae_da_l = sorted(tvae_scores_da_l, reverse=True)[0]
best_ctgan_da_l = sorted(ctgan_scores_da_l, reverse=True)[0]


# %% [code]
# Saving models for TA-L and TA-R
path = "{}_best_models/".format(MAIN_PATH)
if not os.path.exists(path):  
    os.makedirs(path)
best_tvae_ta_r[1].save(
    filepath = path + "/" + "tvae_ta_r.pkl"
)
best_ctgan_ta_r[1].save(
    filepath = path + "/" + "ctgan_ta_r.pkl"
)
best_tvae_ta_l[1].save(
    filepath = path + "/" + "tvae_ta_l.pkl"
)
best_ctgan_ta_l[1].save(
    filepath = path + "/" + "ctgan_ta_l.pkl"
)

# %% [code]
# Saving the best models for MM-R and MM-L
path = "{}_best_models/".format(MAIN_PATH)
if not os.path.exists(path):  
    os.makedirs(path)
best_tvae_mm_r[1].save(
    filepath = path + "/" + "tvae_mm_r.pkl"
)
best_ctgan_mm_r[1].save(
    filepath = path + "/" + "ctgan_mm_r.pkl"
)
best_tvae_mm_l[1].save(
    filepath = path + "/" + "tvae_mm_l.pkl"
)
best_ctgan_mm_l[1].save(
    filepath = path + "/" + "ctgan_mm_l.pkl"
)

# %% [code]
# Saving the best models for DA-R and DA-L
path = "{}_best_models/".format(MAIN_PATH)
if not os.path.exists(path):  
    os.makedirs(path)
best_tvae_da_r[1].save(
    filepath = path + "/" + "tvae_da_r.pkl"
)
best_ctgan_da_r[1].save(
    filepath = path + "/" + "ctgan_da_r.pkl"
)
best_tvae_da_l[1].save(
    filepath = path + "/" + "tvae_da_l.pkl"
)
best_ctgan_da_l[1].save(
    filepath = path + "/" + "ctgan_da_l.pkl"
)

# %% [markdown]
#### Generate data using the best synthesizer - TVAE

# %% [code]
# Loading the synthesizer
path = "{}_best_models/".format(MAIN_PATH)
best_synthesizer_ta_r = TVAESynthesizer.load(
    filepath = path + "/" + 'tvae_ta_r.pkl'
)

best_synthesizer_ta_l = TVAESynthesizer.load(
    filepath = path + "/" + 'tvae_ta_l.pkl'
)

best_synthesizer_mm_r = TVAESynthesizer.load(
    filepath = path + "/" + 'tvae_mm_r.pkl'
)

best_synthesizer_mm_l = TVAESynthesizer.load(
    filepath = path + "/" + 'tvae_mm_l.pkl'
)

best_synthesizer_da_r = TVAESynthesizer.load(
    filepath = path + "/" + 'tvae_da_r.pkl'
)

best_synthesizer_da_l = TVAESynthesizer.load(
    filepath = path + "/" + 'tvae_da_l.pkl'
)

# Generating 1000 synthetic observations using the trained model
synthetic_data_ta_r = best_synthesizer_ta_r.sample(num_rows=1000, batch_size=100)
synthetic_data_ta_l = best_synthesizer_ta_l.sample(num_rows=1000, batch_size=100)
synthetic_data_mm_r = best_synthesizer_mm_r.sample(num_rows=1000, batch_size=100)
synthetic_data_mm_l = best_synthesizer_mm_l.sample(num_rows=1000, batch_size=100)
synthetic_data_da_r = best_synthesizer_da_r.sample(num_rows=1000, batch_size=100)
synthetic_data_da_l = best_synthesizer_ta_l.sample(num_rows=1000, batch_size=100)

# %% [markdown]
#### Saving data (synthetic + real) for TA-R EMG signals

# %% [code]
def save_combined_data(combined_data, muscle_name="ta_r", path="{}_with_synthetic".format(MAIN_PATH)):
    if not os.path.exists(path): 
        # if the demo_folder directory is not present  
        # then create it. 
        os.makedirs(path)
    combined_data.to_csv(f"{path}/{muscle_name}.csv")

# Combine emg data for all muscles and save data
combined_data_ta_r = pd.concat([synthetic_data_ta_r, features_ta_r_imputed_df], axis=0)
save_combined_data(combined_data_ta_r)

combined_data_ta_l = pd.concat([synthetic_data_ta_l, features_ta_l_imputed_df], axis=0)
save_combined_data(combined_data_ta_l, muscle_name="ta_l")

combined_data_mm_r = pd.concat([synthetic_data_mm_r, features_mm_r_imputed_df], axis=0)
save_combined_data(combined_data_mm_r, muscle_name="mm_r")

combined_data_mm_l = pd.concat([synthetic_data_mm_l, features_mm_l_imputed_df], axis=0)
save_combined_data(combined_data_mm_l, muscle_name="mm_l")

combined_data_da_r = pd.concat([synthetic_data_da_r, features_da_r_imputed_df], axis=0)
save_combined_data(combined_data_da_r, muscle_name="da_r")

combined_data_da_l = pd.concat([synthetic_data_da_l, features_da_l_imputed_df], axis=0)
save_combined_data(combined_data_da_l, muscle_name="da_l")
