# Supplementary material for: Deep learning and predictive modelling for generating normalised muscle function parameters from signal images of mandibular electromyography
Source: Med Biol Eng Comput. 2024 Feb 20;62(6):1763–79. doi: 10.1007/s11517-024-03047-6 (PMC11076382; doi:10.1007/s11517-024-03047-6)
Supplement: Supplementary file 3 — Supplementary file3 - codes_clustering (IPYNB 2175 KB) [file 11517_2024_3047_MOESM3_ESM.ipynb]

# %% [code]
import pandas as pd
import numpy as np
import matplotlib.pyplot as plt
from matplotlib.colors import ListedColormap
from os import listdir

from sklearn.model_selection import train_test_split, KFold
from sklearn.cluster import KMeans, DBSCAN
from sklearn.neighbors import NearestNeighbors
from sklearn.mixture import GaussianMixture
from sklearn.preprocessing import StandardScaler, RobustScaler, MinMaxScaler
from sklearn.manifold import TSNE
from sklearn.decomposition import PCA
from sklearn.datasets import make_blobs
from sklearn.metrics import silhouette_score, davies_bouldin_score
import random
import os
from scipy import signal

# %% [code]
# Main path
MAIN_PATH = "mmo"
# Current muscle
CURR_MUSCLE = "da_l"
# Images and files generation path
CLUSTER_GEN_PATH = "all_images/visualising_clusters/{}/{}".format(MAIN_PATH,
                                                                  CURR_MUSCLE)

# %% [code]
# Create a custom colormap for cluster scatter plots
custom_colors = ['red', 'green', 'blue']
custom_cmap = ListedColormap(custom_colors)

# %% [markdown]
#### Reading the data

# %% [markdown]
This section includes reading the signals, normalizing them as well as reading the extracted features (synthesized + original)

# %% [code]
# Function to retrieve all '.csv' signals from specified folder
def get_all_signal_names(path="{}_emg".format(MAIN_PATH)):
    directories = sorted(listdir(path=path))
    directory_tuples = sorted(
        [(int(directory.split("_")[1]), directory.split("_")[0]) for directory in directories])
    directories = ["_".join([directory_tuple[1], str(directory_tuple[0])])
                   for directory_tuple in directory_tuples]

    files = []
    for directory in directories:
        signals = [(path + "/" + directory + "/" + each)
                   for each in listdir(path + "/" + directory) if ".csv" in each]
        files += signals
    return files

# Function to get extracted feature file name
def get_extracted_features_filename(path="{}_with_synthetic".format(MAIN_PATH)):
    file_name = path + "/{}.csv".format(CURR_MUSCLE)
    return file_name

# %% [code]
# Get signal file names based on muscle name and main path
if CURR_MUSCLE == "ta_r":
    file_names_signals = get_all_signal_names()[0::6]
elif CURR_MUSCLE == "ta_l":
    file_names_signals = get_all_signal_names()[1::6]
elif CURR_MUSCLE == "mm-r":
    file_names_signals = get_all_signal_names()[2::6]
elif CURR_MUSCLE == "mm-l":
    file_names_signals = get_all_signal_names()[3::6]
elif CURR_MUSCLE == "da-r":
    file_names_signals = get_all_signal_names()[4::6]
else:
    file_names_signals = get_all_signal_names()[5::6]

# Get extracted feature file name based on muscle name and main path
feature_file_name = get_extracted_features_filename()

# Storing signals into lists
signals = [pd.read_csv(file_name).values for file_name in file_names_signals]
# Remove second subject
signals = [each for (i, each) in enumerate(signals) if not (i == 1)]

# Read extracted features (synthetic + original)
X = pd.read_csv(feature_file_name)

# Remove second subject
X.drop([1], inplace=True)

# Remove first column
X.drop(columns=["Unnamed: 0"], inplace=True)

# %% [code]
# Display the first five rows of he extracted features
X.head()

# %% [code]
# Describe each feature
X.describe()

# %% [markdown]
#### Removing potential categorical variables

# %% [code]
categorical_columns = [column for column in X.columns if len(np.unique(X[column])) <= 10]
print(categorical_columns)
X.drop(columns=categorical_columns, inplace=True)

# %% [markdown]
#### Combining 800 synthetic samples with the original data

# %% [code]
# The first 800 (synthetic observations) will be the training features
random_sample_indices = random.sample(range(X.iloc[:1000,:].shape[0]), k=800)
X_train = X.iloc[random_sample_indices,:]

# Combining original data with the 800 randomly selected observations
new_X = np.vstack([X.iloc[random_sample_indices,:], X.iloc[1000:,:]])


# %% [markdown]
### Preprocessing

# %% [markdown]
#### Scaling the features

# %% [code]
scaler = StandardScaler()
new_X_scaled = scaler.fit_transform(new_X)

# %% [markdown]
#### Dimension reduction using PCA

# %% [code]
# Number of components to keep for PCA
n_components = 50

# %% [code]
# Choose the number of components such that the explained variance is 95%
pca_model_test = PCA(n_components=n_components)
reduced_X_test = pca_model_test.fit_transform(new_X_scaled)
print(reduced_X_test.shape)

# Visualize data or clusters using tsne
tsne_model_test = TSNE(random_state=42, perplexity=30)
tsne_output_test = tsne_model_test.fit_transform(reduced_X_test)

# Create a scatter plot to visualize the t-SNE results
plt.figure(figsize=(8, 6))
plt.scatter(tsne_output_test[:, 0], tsne_output_test[:, 1], cmap=plt.cm.Spectral)
plt.title("t-SNE Visualization")
plt.colorbar()
plt.savefig("{}/pca_50_tsne_30.jpg".format(CLUSTER_GEN_PATH),
            dpi = 300)
plt.show()

# %% [code]
# Choose the number of components such that the explained variance is 95%
pca_model = PCA(n_components=n_components)
reduced_X = pca_model.fit_transform(new_X_scaled)

# %% [code]
# Visualize data or clusters using tsne
tsne_model = TSNE(random_state=42, perplexity=30)
tsne_output = tsne_model.fit_transform(reduced_X)

# Create a scatter plot to visualize the t-SNE results
plt.figure(figsize=(8, 6))
plt.scatter(tsne_output[:, 0], tsne_output[:, 1], cmap=plt.cm.Spectral)
plt.title("t-SNE Visualization")
plt.colorbar()
plt.savefig("{}/pca_50_tsne_30.jpg".format(CLUSTER_GEN_PATH),
            dpi = 300)
plt.show()

# %% [markdown]
### Clustering (K-Means)

# %% [markdown]
#### Determining the value of K (using Elbow method and Silhouette score)

# %% [markdown]
**Elbow method**

# %% [code]
elbow_runs = []
cluster_counts = range(2,21)
for i in range(3):
    sum_of_squared_distances = []
    for num_clusters in cluster_counts:
        kmeans = KMeans(n_clusters=num_clusters, max_iter=1000, init="k-means++")
        kmeans.fit(reduced_X)
        sum_of_squared_distances.append(kmeans.inertia_)
    elbow_runs.append(sum_of_squared_distances)

plt.figure(figsize=(15,5))
plt.xlabel("Cluster counts") 
plt.ylabel("Sum of squared distances") 
plt.title("Elbow method for optimal cluster count")
for i, run in enumerate(elbow_runs):
    plt.plot(cluster_counts, run,'bx-',
             color=custom_colors[i])
plt.savefig("{}/kmeans_elbow_pca_50_tsne_30_all_in_one.jpg".format(CLUSTER_GEN_PATH),
            dpi = 300)
plt.show()

# %% [markdown]
**Silhouette score**

# %% [code]
# Function to score runs
def save_runs(dfs, model_name, metric, path=""):
    # Save results for each run as a csv file
    for i, df in enumerate(dfs):
        df.to_csv(path + "/{}_{}_run_{}.csv".format(model_name,
                                                    metric,
                                                    i+1), index=False)

# %% [code]
kmeans_sil_dfs = []
range_n_clusters = range(2,21)
kmeans_sil_runs = []
for i in range(3):
    # Create a dataframe of the results
    kmeans_sil_df = pd.DataFrame()
    kmeans_sil_df["Cluster count"] = range_n_clusters

    silhouette_avg = []
    for num_clusters in range_n_clusters:
        # initialise kmeans
        kmeans = KMeans(n_clusters=num_clusters, max_iter=1000, init="k-means++")
        kmeans.fit(reduced_X)
        cluster_labels = kmeans.labels_

        # silhouette score
        silhouette_avg.append(silhouette_score(reduced_X, cluster_labels))
    kmeans_sil_runs.append(silhouette_avg)

    # Add scores to dataframe
    key = "K-means Silhouette scores (run {})".format(i+1)
    kmeans_sil_df[key] = silhouette_avg
    kmeans_sil_dfs.append(kmeans_sil_df.sort_values(by=[key], 
                                                    ascending=False))

plt.figure(figsize=(15,5))
plt.xlabel("Cluster counts") 
plt.ylabel("Silhouette score") 
plt.title("Silhouette analysis for optimal cluster count")
for i, run in enumerate(kmeans_sil_runs):
    plt.plot(range_n_clusters, run,
             "bx-", color=custom_colors[i])
plt.savefig("{}/kmeans_silhouette_pca_50_tsne_30_all_in_one.jpg".format(CLUSTER_GEN_PATH),
            dpi = 300)
plt.show()

# Save results as csv
save_runs(kmeans_sil_dfs, "kmeans",
          "sil", path=CLUSTER_GEN_PATH)

# %% [markdown]
From the above, it seems that the optimum number of clusters is 3

# %% [code]
# Performing final clustering
final_kmeans = KMeans(n_clusters=3, init="k-means++", max_iter=1000)
labels_kmeans = final_kmeans.fit_predict(reduced_X)

# %% [markdown]
#### Visualizing K-Means clusters using t-SNE

# %% [code]
'''
Create a scatter plot to visualize the t-SNE results computed earlier
'''
plt.figure(figsize=(8, 6))
plt.scatter(tsne_output[:, 0], tsne_output[:, 1], c=labels_kmeans, cmap=custom_cmap)
plt.title("t-SNE Visualization")
plt.colorbar()
plt.savefig("{}/kmeans_2_clusters_pca_50_tsne_30.jpg".format(CLUSTER_GEN_PATH),
            dpi = 300)
plt.show()

# %% [markdown]
### Clustering (GMM)

# %% [markdown]
#### Getting optimum k (silhouette score and BIC score)

# %% [code]
gmm_sil_runs = []
gmm_bic_runs = []
range_n_clusters = range(2, 21)
gmm_sil_dfs = []
gmm_bic_dfs = []
for i in range(3):
    gmm_sil_df = pd.DataFrame()
    gmm_bic_df = pd.DataFrame()
    gmm_sil_df["Cluster count"] = range_n_clusters
    gmm_bic_df["Cluster count"] = range_n_clusters
    silhouette_avg = []
    bic_scores = []
    for num_clusters in range_n_clusters:
        # initialise kmeans
        gmm = GaussianMixture(n_components=num_clusters)
        gmm.fit(reduced_X)
        cluster_labels = gmm.predict(reduced_X)

        # silhouette score
        silhouette_avg.append(silhouette_score(reduced_X, cluster_labels))

        # BIC scores
        bic_scores.append(gmm.bic(reduced_X))
    key_sil = "GMM Silhouette scores (run {})".format(i+1)
    key_bic = "GMM BIC scores (run {})".format(i+1)
    gmm_sil_df[key_sil] = silhouette_avg
    gmm_bic_df[key_bic] = bic_scores
    gmm_sil_dfs.append(gmm_sil_df.sort_values(by=[key_sil],
                                              ascending=False))
    gmm_bic_dfs.append(gmm_bic_df.sort_values(by=[key_bic],
                                              ascending=False))
    
    gmm_sil_runs.append(silhouette_avg)
    gmm_bic_runs.append(bic_scores)

# Plot Silhouette scores
plt.figure(figsize=(15,5))
plt.xlabel("Cluster counts") 
plt.ylabel("Silhouette score") 
plt.title("Silhouette analysis for optimal cluster count (GMM)")
for i, run in enumerate(gmm_sil_runs):
    plt.plot(range_n_clusters, run,
             "bx-", color=custom_colors[i])
plt.savefig("{}/gmm_silhouette_pca_50_tsne_30_all_in_one.jpg".format(CLUSTER_GEN_PATH),
            dpi = 300)
plt.show()

# Plot BIC scores
plt.figure(figsize=(15,5))
plt.xlabel("Cluster counts") 
plt.ylabel("BIC score") 
plt.title("BIC scores for optimal cluster count (GMM)")
for i, run in enumerate(gmm_bic_runs):
    plt.plot(range_n_clusters, run,
             "bx-", color=custom_colors[i])
plt.savefig("{}/gmm_bic_pca_50_tsne_30_all_in_one.jpg".format(CLUSTER_GEN_PATH),
            dpi = 300)
plt.show()

# Save results as csv
save_runs(gmm_sil_dfs, "gmm",
          "sil", path=CLUSTER_GEN_PATH)
save_runs(gmm_bic_dfs, "gmm", 
          "bic", path=CLUSTER_GEN_PATH)

# %% [markdown]
From the scatter plot at the start and the graphs above, let k = 3

# %% [code]
# Performing final GMM clustering
final_gmm = GaussianMixture(n_components=2)
labels_gmm = final_gmm.fit_predict(reduced_X)

# %% [markdown]
#### Visualizing GMM clusters using t-SNE

# %% [code]
# Create a scatter plot to visualize the t-SNE results computed earlier
plt.figure(figsize=(8, 6))
plt.scatter(tsne_output[:, 0], tsne_output[:, 1], c=labels_gmm, cmap=custom_cmap)
plt.title("t-SNE Visualization")
plt.colorbar()
plt.savefig("{}/gmm_2_clusters_pca_50_tsne_30.jpg".format(CLUSTER_GEN_PATH),
            dpi = 300)
plt.show()

# %% [markdown]
### Clustering (DBSCAN)

# %% [code]
# Min points
# pca_model_2 = PCA(n_components=0.95)
# reduced_X_final = pca_model_2.fit_transform(new_X_scaled)
data_dimension = reduced_X.shape[1]
min_points = data_dimension * 2

# Epsilon
neighbors = NearestNeighbors(n_neighbors=min_points)
neighbors_fit = neighbors.fit(reduced_X)
distances, indices = neighbors_fit.kneighbors(reduced_X)

# %% [code]
distances = np.sort(distances, axis=0)
distances = distances[:,1]
plt.xlabel("Observation")
plt.ylabel("Average distance")
plt.plot(distances)
plt.savefig("{}/dbscan_epsilon.jpg".format(CLUSTER_GEN_PATH),
            dpi = 300)

# %% [markdown]
Epsilon = 11-14

# %% [code]
dbscan_model = DBSCAN(eps=13.8, min_samples=101)
labels_dbscan = dbscan_model.fit_predict(reduced_X)
set(labels_dbscan)

# %% [markdown]
#### Visualizing clusters for DBSCAN with t-SNE

# %% [code]
# Create a scatter plot to visualize the t-SNE results computed earlier
plt.figure(figsize=(8, 6))
plt.scatter(tsne_output[:, 0], tsne_output[:, 1], c=labels_dbscan, cmap=custom_cmap)
plt.title("t-SNE Visualization")
plt.colorbar()
plt.savefig("{}/dbscan_clustering_pca_50_tsne_30_initial.jpg".format(CLUSTER_GEN_PATH),
            dpi = 300)
plt.show()

# %% [code]
sl_score = silhouette_score(reduced_X, labels_dbscan)
sl_score

# %% [markdown]
#### Tuning parameters for DBSCAN

# %% [code]
epsilons = np.arange(11,14,0.2)
min_samples_values = range(data_dimension + 1, min_points + 11, 10)
scores = []

for epsilon in epsilons:
    for min_samples in min_samples_values:
        dbscan_model = DBSCAN(eps=epsilon, min_samples=min_samples, n_jobs=-1)
        labels_dbscan = dbscan_model.fit_predict(reduced_X)
        if len(set(labels_dbscan)) > 1:
            sil_score = silhouette_score(reduced_X, labels_dbscan)
            davis_b_score = davies_bouldin_score(reduced_X, labels_dbscan)
            scores.append((davis_b_score, sil_score, (epsilon, min_samples)))
        

# %% [code]
# Create scores prioritising Davies Bouldin score
scores_db = [(each[0], each[2]) for each in scores]

# Create scores prioritising Silhouette score
scores_ss = [(each[1], each[2]) for each in scores]

# %% [code]
scores_sorted_db = sorted(scores_db).copy()
scores_db_df = pd.DataFrame()
scores_db_df["Davies Bouldin index"] = [each[0] for each in scores_sorted_db]
scores_db_df["Epsilon"] = [each[1][0] for each in scores_sorted_db]
scores_db_df["Min Points"] = [each[1][1] for each in scores_sorted_db]

# Export as csv
scores_db_df.to_csv("davies_bouldin_scores_dbscan.csv",
                    index=False)
scores_db_df.head()

# %% [code]
scores_sorted_ss = sorted(scores_ss, reverse=True).copy()
scores_ss_df = pd.DataFrame()
scores_ss_df["Silhouette Score"] = [each[0] for each in scores_sorted_ss]
scores_ss_df["Epsilon"] = [each[1][0] for each in scores_sorted_ss]
scores_ss_df["Min Points"] = [each[1][1] for each in scores_sorted_ss]

# Export as csv
scores_ss_df.to_csv("silhouette_scores_dbscan.csv",
                    index=False)
scores_ss_df.head()

# %% [markdown]
#### Final DBSCAN model(s)

# %% [code]
# Create best params list from the Davies Bouldin and Silhouette scores
best_params = [scores_sorted_db[0], scores_sorted_ss[0]]

# %% [code]
for i, params in enumerate(best_params):
    print(params)
    # Final DBSCAN model
    final_dbscan_model = DBSCAN(eps=params[1][0], min_samples=params[1][1])
    final_labels_dbscan = final_dbscan_model.fit_predict(reduced_X)

    # Visualizing using t-SNE
    # Create a scatter plot to visualize the t-SNE results computed earlier
    plt.figure(figsize=(8, 6))
    plt.scatter(tsne_output[:, 0], tsne_output[:, 1], c=final_labels_dbscan, cmap=custom_cmap)
    plt.title("t-SNE Visualization")
    plt.colorbar()
    plt.savefig("{}/dbscan_clustering_pca_50_tsne_30_{}.jpg".format(CLUSTER_GEN_PATH,
                                                                    i+1),
                dpi = 300)
    plt.show()

# %% [markdown]
#### Trying different number of clusters for the best model

# %% [code]
clusters = [2,4,5,6]
cmaps = [ListedColormap(["blue", "red"]),
         ListedColormap(custom_colors + ["orange"]),
         ListedColormap(custom_colors + ["orange", "violet"]),
         ListedColormap(custom_colors + ["orange", "violet", "purple"])]

for i, k in enumerate(clusters):
    # Performing GMM clustering
    temp_gmm = GaussianMixture(n_components=k)
    labels_gmm_temp = temp_gmm.fit_predict(reduced_X)

    # Visualizing using t-SNE
    # Create a scatter plot to visualize the t-SNE results computed earlier
    plt.figure(figsize=(8, 6))
    plt.scatter(tsne_output[:, 0], tsne_output[:, 1], c=labels_gmm_temp, cmap=cmaps[i])
    plt.title("t-SNE Visualization")
    plt.colorbar()
    plt.savefig("all_images/visualising_clusters/best_model_pca_50_tsne_30_{}.jpg".format(i+1),
                dpi = 300)
    plt.show()

# %% [markdown]
### Generating cluster centric signals for the original observations

# %% [code]
# Function to normalize a signal to within the range [0, 1]
def normalize(sig, upper_limit=1, lower_limit=-1):
    maximum = np.max(sig)
    minimum = np.min(sig)

    if (maximum - minimum) > 0:
        normalized = [(((upper_limit - lower_limit)*(point - minimum))/(maximum - minimum)) + lower_limit
                      for point in sig]
        return np.array(normalized)
    return sig

# %% [code]
# Reshaping signals
signals_reshaped = [each.reshape((each.shape[0],)) for each in signals]
signals_reshaped = [normalize(each) for each in signals_reshaped]

# Get signals and cluster labels of original observations
original_labels_gmm = labels_gmm[800:]

# Form dictionary of clusters with corresponding indices
cluster_dict = {}
for i, label in enumerate(original_labels_gmm):
    if label in cluster_dict:
        cluster_dict[label].append(signals_reshaped[i])
    else:
        cluster_dict[label] = [signals_reshaped[i]]

# %% [code]
# Function to plot
def plot(signals):
    # Plot multiple signals in one plot
    if len(signals) > 1:
        legends = []
        plt.figure(figsize=(15,2))
        plt.xlabel("Sample") 
        plt.ylabel("Magnitude")
        for i, sig in enumerate(signals):
            plt.plot(range(len(sig)), sig)
            legends.append("signal " + str(i + 1))
        plt.legend(legends)
        plt.show()
    else:
        # Plot just one signal
        plt.figure(figsize=(15,2))
        plt.plot(range(len(signals[0])), signals[0])
        plt.xlabel("Sample") 
        plt.ylabel("Magnitude")
        plt.show()

# Align signals and calculate mean
def align_and_average(signals, show_alignments=True):
    plotted = False
    if len(signals) > 0:
        reference_signal = signals[0].copy()
        for sig in signals[1:]:
            # Calculate the cross-correlation between the two signals
            cross_corr = signal.correlate(reference_signal, sig, mode='full')

            # Find the time lag that maximizes the cross-correlation
            time_lag = np.argmax(cross_corr) - len(reference_signal) + 1

            # Align the second signal to match the first signal
            if time_lag > 0:
                aligned_signal2 = np.pad(sig, (time_lag, 0), 'constant')[:len(reference_signal)].copy()
                aligned_signal1 = reference_signal.copy()
            else:
                aligned_signal1 = np.pad(reference_signal, (-time_lag, 0), 'constant')[:len(sig)].copy()
                aligned_signal2 = sig.copy()

            if show_alignments and (not plotted):
                plot([aligned_signal1, aligned_signal2])
                plotted = True
            
            # Calculate current mean signal
            reference_signal = np.mean([reference_signal, aligned_signal2], axis=0).copy()
            # summation = np.sum([summation, aligned_signal2], axis=0).copy()
        return reference_signal
        # return summation / len(signals)
    return signals[0]

# Function to generate cluster centric signals
def generate_cluster_centric_signals(labels, cluster_dict):
    signals = []
    generated_signal_dict = {}

    # Form a dictionary of labels and corresponding cluster-centric signal
    for label in cluster_dict:
        if not (label in generated_signal_dict):
            all_signals = cluster_dict[label]
            centric_signal = align_and_average(all_signals)
            # centric_signal = np.mean(all_signals, axis=0)
            generated_signal_dict[label] = centric_signal

    # Assign signals to each original observation
    for label in labels:
        signals.append(generated_signal_dict[label])
    
    return signals

# Obtain cluster-centric signals
generated_signals = generate_cluster_centric_signals(original_labels_gmm, cluster_dict)

# %% [code]
# Plotting a generated baseline signal for a random observation
# sig1 = signals[50].copy()
sig2 = generated_signals[5].copy()
plt.figure(figsize=(15,2))
# plt.plot(range(len(sig1)), sig1)
plt.plot(range(len(sig2)), sig2)
plt.xlabel("Sample") 
plt.ylabel("Magnitude")
plt.show()

# %% [markdown]
#### Saving the generated signals as csvs

# %% [code]
# Function to save generated signals as csv
def save_signals(signals, main_path="generated_{}".format(MAIN_PATH)):
    if not os.path.exists(main_path): 
        # if the demo_folder directory is not present  
        # then create it. 
        os.makedirs(main_path)
    df = pd.DataFrame(signals)
    df.to_csv(main_path + "/" + CURR_MUSCLE + ".csv", index=False)

save_signals(generated_signals)
