# Supplementary material for: Deep learning and predictive modelling for generating normalised muscle function parameters from signal images of mandibular electromyography
Source: Med Biol Eng Comput. 2024 Feb 20;62(6):1763–79. doi: 10.1007/s11517-024-03047-6 (PMC11076382; doi:10.1007/s11517-024-03047-6)
Supplement: Supplementary file 4 — Supplementary file4 - codes_comparisons (IPYNB 850 KB) [file 11517_2024_3047_MOESM4_ESM.ipynb]

# %% [code]
import pandas as pd
import matplotlib.pyplot as plt
from os import listdir
import numpy as np
import neurokit2 as nk
from scipy import signal

# %% [code]
# Global variables
MAIN_PATH = "mle"
CURR_PATH = "generated_mle"
CURR_MUSCLE = "da_l"

# Images and files generation path
GEN_PATH = "all_images/Signal generation/{}/{}".format(MAIN_PATH,
                                                       CURR_MUSCLE)

# %% [code]
# Function to retrieve all '.jpg' images from specified folder
def get_all_signal_names(path="{}_emg".format(MAIN_PATH)):
    directories = sorted(listdir(path=path))
    directory_tuples = sorted(
        [(int(directory.split("_")[1]), directory.split("_")[0]) for directory in directories])
    directories = ["_".join([directory_tuple[1], str(directory_tuple[0])])
                   for directory_tuple in directory_tuples]

    files = []
    for directory in directories:
        signals = [(path + "/" + directory + "/" + each)
                   for each in listdir(path + "/" + directory) if ".csv" in each]
        files += signals
    return files

# Function to normalize a signal to within the range [0, 1]
def normalize(sig, upper_limit=1, lower_limit=-1):
    maximum = np.max(sig)
    minimum = np.min(sig)

    if (maximum - minimum) > 0:
        normalized = [(((upper_limit - lower_limit)*(point - minimum))/(maximum - minimum)) + lower_limit
                      for point in sig]
        return np.array(normalized)
    return sig

# Function to plot
def plot(signals):
    # Plot multiple signals in one plot
    if len(signals) > 1:
        legends = []
        plt.figure(figsize=(15,2))
        plt.xlabel("Sample") 
        plt.ylabel("Magnitude")
        for i, sig in enumerate(signals):
            plt.plot(range(len(sig)), sig)
            legends.append("signal " + str(i + 1))
        plt.legend(legends)
        plt.show()
    else:
        # Plot just one signal
        plt.figure(figsize=(15,2))
        plt.plot(range(len(signals[0])), signals[0])
        plt.xlabel("Sample") 
        plt.ylabel("Magnitude")
        plt.show()

# Get file names
file_names = get_all_signal_names()[5::6]

# Storing signals into lists
signals = [pd.read_csv(file_name).values for file_name in file_names]
signals = [each.reshape((each.shape[0], )) for each in signals]

# Normalize each signal
signals_scaled = [normalize(each) for each in signals]

# %% [code]
# Generated signals
# Read generated signals (already normalized)
generated_signals = pd.read_csv(CURR_PATH + "/" + CURR_MUSCLE + ".csv").values

# Clean the signals again to get rid of abrupt baseline shifts
generated_signals = [nk.bio_process(emg=each)[0]["EMG_Clean"].values for each in generated_signals].copy()

# %% [code]
# Align signals and calculate mean
def align_and_average(signal1, signal2):
    reference_signal = signal1.copy()
    signal2 = signal2[:len(reference_signal)].copy()
    print(reference_signal.shape, signal2.shape)

    # Calculate the cross-correlation between the two signals
    cross_corr = signal.correlate(reference_signal, signal2, mode='full')

    # Find the time lag that maximizes the cross-correlation
    time_lag = np.argmax(cross_corr) - len(reference_signal) + 1

    # Align the second signal to match the first signal
    if time_lag > 0:
        aligned_signal2 = np.pad(signal2, (time_lag, 0), 'constant')[:len(reference_signal)].copy()
        aligned_signal1 = reference_signal.copy()
    else:
        aligned_signal1 = np.pad(reference_signal, (-time_lag, 0), 'constant')[:len(signal2)].copy()
        aligned_signal2 = signal2.copy()

    return aligned_signal1, aligned_signal2

# %% [code]
participant_indices = [2,5,7,10,14,18,19,23,25,45]
generated_signals_subsample = [generated_signals[i] for i in participant_indices]
original_signals_subsample = [signals_scaled[i] for i in participant_indices]
for i, sample_signal in enumerate(generated_signals_subsample):
    # aligned_signal_1, aligned_signal_2 = align_and_average(original_signals_subsample[i], sample_signal)
    plt.figure(figsize=(15,2))
    # plt.plot(range(len(aligned_signal_1)), aligned_signal_1)
    # plt.plot(range(len(aligned_signal_2)), aligned_signal_2)
    plt.plot(range(len(original_signals_subsample[i])), original_signals_subsample[i])
    plt.plot(range(len(sample_signal)), sample_signal)
    plt.xlabel("Samples") 
    plt.ylabel("Magnitude")
    plt.legend(["Original preprocessed", "Suggested normal"])
    # plt.savefig("{}/generated_{}_subject_{}_cleaned.jpg".format(GEN_PATH, 
    #                                                             CURR_MUSCLE,
    #                                                             i + 2 + 1),
    #             dpi = 300)
    plt.show()

# %% [markdown]
### Detecting average peak values and average peak durations

# %% [code]
def calculate_quotient(sig):
    # Find activity mask
    activity = nk.bio_process(emg=sig)[0]["EMG_Activity"].values
    # Find indices where activity starts and ends
    activity_starts = np.where(np.diff(activity) == 1)[0] + 1
    activity_ends = np.where(np.diff(activity) == -1)[0] + 1

    if len(activity_starts) == 0 and len(activity_ends) == 0:
        return 0, 0

    # Ensure the last activity is included if it extends to the end
    if activity[-1] == 1:
        activity_ends = np.append(activity_ends, len(activity))

    # Calculate duration and amplitude for each activity
    durations = activity_ends - activity_starts
    amplitudes = [np.mean(np.abs(sig[start:end]))
                    for start, end in zip(activity_starts,
                                        activity_ends)]

    # Calculate mean duration and mean amplitude
    mean_duration = np.mean(durations)
    mean_amplitude = np.mean(amplitudes)

    return mean_duration, mean_amplitude

# %% [code]
# Remove second subject
del signals_scaled[1]

# %% [code]
# generate quotients and store as csv
for gen_signal, org_signal in zip(generated_signals, signals_scaled):
    # Generate quotients for generated
    mean_duration_gen, mean_amp_gen = calculate_quotient(
        gen_signal)
    # Generate quotients for original
    mean_duration_org, mean_amp_org = calculate_quotient(
        org_signal)
    
    # Obtain differences
    diff_duration = np.abs(mean_duration_gen - mean_duration_org)
    diff_amp = np.abs(mean_amp_gen - mean_amp_org)
