# Supplementary material for: Deep learning and predictive modelling for generating normalised muscle function parameters from signal images of mandibular electromyography
Source: Med Biol Eng Comput. 2024 Feb 20;62(6):1763–79. doi: 10.1007/s11517-024-03047-6 (PMC11076382; doi:10.1007/s11517-024-03047-6)
Supplement: Supplementary file 5 — Supplementary file5 - codes_extracting_ROI_EMG (IPYNB 327 KB) [file 11517_2024_3047_MOESM5_ESM.ipynb]

# %% [code]
import cv2 as cv
import os
from os import listdir
from os.path import isdir, isfile
import random
import numpy as np
import matplotlib.pyplot as plt
import pandas as pd
import neurokit2 as nk
from scipy import signal
from PIL import Image


# %% [code]
# The main muscle activity
MAIN_ACTIVITY = "mle"

# %% [code]
# Function to retrieve all '.jpg' images from specified folder
def get_all_image_names(path="Biopak Image Dataset"):
    directories = sorted(listdir(path=path))
    directory_tuples = sorted(
        [(int(directory.split()[1]), directory.split()[0]) for directory in directories])
    directories = [" ".join([directory_tuple[1], str(directory_tuple[0])])
                   for directory_tuple in directory_tuples]

    files = []
    for directory in directories:
        images = [(path + "/" + directory + "/" + each)
                  for each in listdir(path + "/" + directory) if ".jpg" in each]
        files += images
    return files

# Function to retrieve all file names with "MMO EMG" in them


def get_emgs(file_names, sub_string = "chewing emg"):
    mmo_emg_files = [each for each in file_names if sub_string in each.lower()]
    return mmo_emg_files

# Function to read all images, divide each image into one signal only and organize them by subjects


def get_individual_signal_images(mmo_emg_file_names):
    # Read in all images
    all_images = [cv.imread(name) for name in mmo_emg_file_names]

    # Get the smallest image size
    shapes = [image.shape for image in all_images]
    print(shapes[:5])
    min_row_size = min([shape[0] for shape in shapes])
    min_col_size = min([shape[1] for shape in shapes])
    max_row_size = max([shape[0] for shape in shapes])
    max_col_size = max([shape[1] for shape in shapes])

    max_row_size_without_second = max([shape[0] for i, shape in enumerate(shapes) if not (i == 1)])
    max_col_size_without_second = max([shape[1] for i, shape in enumerate(shapes) if not (i == 1)])

    print("row: {} - {}\ncolumn: {} - {}".format(min_row_size,
                                                 max_row_size,
                                                 min_col_size,
                                                 max_col_size))
    print("Without second subject:")
    print("row: {} - {}\ncolumn: {} - {}".format(min_row_size,
                                                 max_row_size_without_second,
                                                 min_col_size,
                                                 max_col_size_without_second))

    # Update size for each image
    all_images = [each[:min_row_size, :min_col_size] for each in all_images]

    single_signal_images_all_subjects = []
    for image in all_images:
        num_images = 6
        pixels_left_to_truncate = 85
        top_offset = 20
        image_height = 89 - top_offset
        start = top_offset

        # Convert img to black and white after edge detection
        min_thres = np.mean(image) * 0.66
        max_thres = np.mean(image) * 1.33
        bw_img = cv.Canny(image, min_thres, max_thres)
        # bw_img = image.copy()

        signal_images_per_subject = []
        for _ in range(num_images):
            single_signal_image = bw_img[start:start +
                                         image_height, (pixels_left_to_truncate - 1):]
            signal_images_per_subject.append(single_signal_image)
            start = start + image_height + top_offset
        single_signal_images_all_subjects.append(signal_images_per_subject)

    return single_signal_images_all_subjects


# %% [code]
file_names = get_all_image_names()
mmo_emg_file_names = get_emgs(file_names, "{} emg".format(MAIN_ACTIVITY))
single_signal_images_all_subjects = get_individual_signal_images(
    mmo_emg_file_names)


# %% [markdown]
### Display image chunks 

# %% [code]
for images in single_signal_images_all_subjects[0:1]:
    for i, image in enumerate(images):
        print("done: ", mmo_emg_file_names[i])
        pil_image = Image.fromarray(image)
        pil_image.save('all_images/open_cv_canny/{}_patient_1_{}.jpg'.format(MAIN_ACTIVITY, i+1),
                       dpi=(300, 300))
        # cv.imwrite('all_images/open_cv_canny/{}_patient_1_{}.jpg'.format(MAIN_ACTIVITY, i+1), image)
        cv.imshow('image', image)
        cv.waitKey(0)


# %% [code]
# def mouse_callback(event, x, y, flags, param):
#     if event == cv.EVENT_MOUSEMOVE:
#         print(f'Pixel Position: ({x}, {y})')

# cv.namedWindow('image')
# cv.setMouseCallback('image', mouse_callback)

# while True:
#     cv.imshow('image', test_img)
#     if cv.waitKey(1) & 0xFF == 27:  # Press 'Esc' key to exit
#         break

# cv.destroyAllWindows()


# %% [code]
# Function to get thresholded signal
def get_thresholded_signal(signal, threshold):
    # Find the regions above the threshold
    signal_above_threshold = signal.copy()

    # Replace regions below threshold with 0
    signal_above_threshold[signal_above_threshold <= threshold] = 0

    return signal_above_threshold

# Function to remove zeroes on the left of signal
def shift_left(signal):
    x = np.arange(0, len(signal))
    start = 0
    for point in x:
        if signal[point] > 0:
            start = point
            break

    temp_signal = signal[start:].copy()
    temp_signal = np.concatenate([temp_signal, np.zeros(start)])
    return temp_signal

# Function to extract plot points from a black and white image
def extract_signal_points(test_image):
    cols = test_image.shape[1]
    rows = test_image.shape[0]

    signal_points = []
    for col in range(cols):
        row_values = []
        for row in range(rows-1, -1, -1):
            pixel_value = test_image[row][col]
            if pixel_value == 255:
                row_values.append(row)

        if len(row_values) > 0:
            signal_points.append((rows - row_values[-1]))
        else:
            signal_points.append(0)

    signal_points = np.array(signal_points)
    baseline_correction_value = np.bincount(signal_points).argmax()
    signal_points = signal_points - baseline_correction_value
    signal_points[signal_points < 0] = 0

    return signal_points


# Extract all signals
extracted_signals_for_subject = []
for i, subject_images in enumerate(single_signal_images_all_subjects):
    subject_signals = []
    for image in subject_images:
        temp_signal = extract_signal_points(image)

        # Calculate the moving average (keeping same output size)
        moving_averaged_signal = np.convolve(temp_signal, np.ones(5)/5, mode='valid')

        # Preprocess moving averaged signal
        processed_data, _ = nk.bio_process(emg=moving_averaged_signal)
        clean_signal = processed_data["EMG_Clean"].values

        # # Get thresholded signal and shift the signal to the left
        # thresholded_signal = get_thresholded_signal(moving_averaged_signal, 2)
        # shifted_signal = shift_left(thresholded_signal)

        # Add signal to subject
        subject_signals.append(clean_signal)
    extracted_signals_for_subject.append(subject_signals)


# %% [markdown]
### Save EMG signals as csv files

# %% [code]
def save_signals_for_patients(extracted_signals_for_subject, main_path="chewing_emg"):
    for i, subject_signals in enumerate(extracted_signals_for_subject):
        path = "{}/subject_{}".format(main_path, i + 1)
        if not os.path.exists(path): 
            # if the demo_folder directory is not present  
            # then create it. 
            os.makedirs(path)
        for j, signal in enumerate(subject_signals):
            df = pd.DataFrame(signal)
            df.to_csv("./{}/signal_{}.csv".format(path, j + 1), index=False)

save_signals_for_patients(extracted_signals_for_subject, "chewing_emg")

# %% [markdown]
### Plot of the six emg signals for one particular subject

# %% [code]
signal_names = ["TA-R",
                "TA-L",
                "MM-R",
                "MM-L",
                "DA-R",
                "DA-L"]
for i in range(len(extracted_signals_for_subject[0])):
    sample_signal = extracted_signals_for_subject[0][i]
    plt.figure(figsize=(15,2))
    plt.plot(np.arange(0, len(sample_signal)), sample_signal)
    name = (MAIN_ACTIVITY + " emg " + signal_names[i]).upper()
    plt.title(name)
    plt.ylabel("Magnitude")
    plt.xlabel("Samples")
    plt.savefig("all_images/extracted_signals/{}_preprocessed.jpg".format(name), dpi = 300)
    plt.show()
