# Supplementary material for: Deep learning and predictive modelling for generating normalised muscle function parameters from signal images of mandibular electromyography
Source: Med Biol Eng Comput. 2024 Feb 20;62(6):1763–79. doi: 10.1007/s11517-024-03047-6 (PMC11076382; doi:10.1007/s11517-024-03047-6)
Supplement: Supplementary file 6 — Supplementary file6 - codes_generating_quotients (IPYNB 7 KB) [file 11517_2024_3047_MOESM6_ESM.ipynb]

# %% [code]
import pandas as pd
import matplotlib.pyplot as plt
import os
from os import listdir
import numpy as np
import neurokit2 as nk

# %% [code]
# Global variables
MAIN_PATH = "chewing"
CURR_PATH = "generated_chewing"

# Define muscles
muscles = ["ta_r", "ta_l",
           "mm_r", "mm_l",
           "da_r", "da_l"]

# %% [code]
# Function to retrieve all '.jpg' images from specified folder
def get_all_signal_names(path="{}_emg".format(MAIN_PATH)):
    directories = sorted(listdir(path=path))
    directory_tuples = sorted(
        [(int(directory.split("_")[1]), directory.split("_")[0]) for directory in directories])
    directories = ["_".join([directory_tuple[1], str(directory_tuple[0])])
                   for directory_tuple in directory_tuples]

    files = []
    for directory in directories:
        signals = [(path + "/" + directory + "/" + each)
                   for each in listdir(path + "/" + directory) if ".csv" in each]
        files += signals
    return files

# Function to normalize a signal to within the range [0, 1]
def normalize(sig, upper_limit=1, lower_limit=-1):
    maximum = np.max(sig)
    minimum = np.min(sig)

    if (maximum - minimum) > 0:
        normalized = [(((upper_limit - lower_limit)*(point - minimum))/(maximum - minimum)) + lower_limit
                      for point in sig]
        return np.array(normalized)
    return sig

# %% [code]
# Get file names
all_file_names = []
num_muscles = 6
for i in range(num_muscles):
    file_names = get_all_signal_names()[i::6]
    all_file_names.append(file_names)

# Storing signals into lists
all_signals = []
for i in range(num_muscles):
    signals = [pd.read_csv(file_name).values for file_name in file_names]
    signals = [each.reshape((each.shape[0], )) for each in signals]

    # Remove second subject
    del signals[1]

    # Normalize each signal
    signals_scaled = [normalize(each) for each in signals]
    all_signals.append(signals_scaled)

# Read generated signals (already normalized)
all_generated_signals = []
for muscle in muscles:
    generated_signals = pd.read_csv(
        CURR_PATH + "/" + muscle + ".csv").values

    # Clean the signals again to get rid of abrupt baseline shifts
    generated_signals = [nk.bio_process(emg=each)[0]["EMG_Clean"].values 
                         for each in generated_signals].copy()
    all_generated_signals.append(generated_signals)

# %% [code]
def calculate_quotient(sig):
    # Find activity mask
    activity = nk.bio_process(emg=sig)[0]["EMG_Activity"].values
    # Find indices where activity starts and ends
    activity_starts = np.where(np.diff(activity) == 1)[0] + 1
    activity_ends = np.where(np.diff(activity) == -1)[0] + 1

    if len(activity_starts) == 0 and len(activity_ends) == 0:
        return 0, 0

    # Ensure the last activity is included if it extends to the end
    if activity[-1] == 1:
        activity_ends = np.append(activity_ends, len(activity))

    # Calculate duration and amplitude for each activity
    durations = activity_ends - activity_starts
    amplitudes = [np.mean(np.abs(sig[start:end]))
                    for start, end in zip(activity_starts,
                                        activity_ends)]

    # Calculate mean duration and mean amplitude
    mean_duration = np.mean(durations)
    mean_amplitude = np.mean(amplitudes)

    return mean_duration, mean_amplitude

def write_quotients(dur_quot_dict, int_quot_dict):
    file_path = f"quotients/{MAIN_PATH}/"
    if not os.path.exists(file_path):
        # if the demo_folder directory is not present
        # then create it.
        os.makedirs(file_path)

    # Write duration quotients
    df_dur = pd.DataFrame(dur_quot_dict)
    df_dur.to_csv(file_path + "quotient_duration.csv",
                  index=False)
    
    # Write intensity quotients
    df_int = pd.DataFrame(int_quot_dict)
    df_int.to_csv(file_path + "quotient_intensity.csv",
                  index=False)

# %% [code]
# Calculate quotients and save them as CSV
quot_dict_intensity = {}
quot_dict_duration = {}

muscle_index = 0
for signals, gen_signals in zip(all_signals,
                                all_generated_signals):
    duration_quotients = []
    intensity_quotients = []
    for signal, gen_signal in zip(signals,
                                  gen_signals):
        # Generate quotients for original
        mean_duration_org, mean_amp_org = calculate_quotient(
            signal)
        
        # Generate quotients for generated
        mean_duration_gen, mean_amp_gen = calculate_quotient(
            gen_signal)
        
        # Obtain differences
        diff_duration = np.abs(
            mean_duration_gen - mean_duration_org)
        diff_amp = np.abs(mean_amp_gen - mean_amp_org)

        # Add to dorresponding lists
        duration_quotients.append(round(diff_duration, 2))
        intensity_quotients.append(round(diff_amp, 2))
    quot_dict_intensity[muscles[muscle_index]] = intensity_quotients
    quot_dict_duration[muscles[muscle_index]] = duration_quotients
    muscle_index += 1

# %% [code]
# Write quotients to CSV files
write_quotients(quot_dict_duration,
                quot_dict_intensity)
